# Supplementary material for: Factors Beyond Karstification Have Shaped the Population Structure of a Surface‐Dwelling Minnow (Phoxinus lumaireul) Able to Disperse Underground
Source: Evol Appl. 2025 May 12;18(5):e70104. doi: 10.1111/eva.70104 (PMC12067393; doi:10.1111/eva.70104)
Supplement: Supplementary file 2 — Table S1. Summary of all samples analyzed in this study, including main group (1a–c), river systems, sampling sites, geographic coordinates, SRA archive accession numbers, NCBI COI accession numbers, and data sources. [file EVA-18-e70104-s002.xlsx]

## Sheet: Tabelle1
group	river system	sampling site	ID	river	Y coordinates	X coordinates	ddRAD	SRA Archive	COI	Accession number	Source COI
1a
	Coast
		BADA		Badasevica	45.519396	13.759771	14		8
		15	BADA1				yes	SAMN48026002	yes	PV523295	this study
			BADA2				yes	SAMN48026003			this study
			BADA3				yes	SAMN48026004			this study
			BADA4				yes	SAMN48026005	yes	PV523299	this study
			BADA5				yes	SAMN48026006			this study
			BADA6				yes	SAMN48026007	yes	PV523300	this study
			BADA7				yes	SAMN48026008	yes	PV523301	this study
			BADA8				yes	SAMN48026009	yes	PV523302	this study
			BADA9				yes	SAMN48026010			this study
			BADA10				yes	SAMN48026011	yes	PV523296	this study
			BADA11				yes	SAMN48026012	yes	PV523297	this study
			BADA12				yes	SAMN48026013			this study
			BADA13								this study
			BADA14				yes	SAMN48026014	yes	PV523298	this study
			BADA15				yes	SAMN48026015			this study
		OSPO		Osp	45.569957	13.854938	22		17
		27	OSPO1				yes	SAMN48026016			this study
			OSPO11				yes	SAMN48026017	yes	PV523375	this study
			OSPO12				yes	SAMN48026018	yes	PV523376	this study
			OSPO13				yes	SAMN48026019	yes	PV523377	this study
			OSPO14				yes	SAMN48026020	yes	PV523378	this study
			OSPO15				yes	SAMN48026021	yes	PV523379	this study
			OSPO16				yes	SAMN48026022			this study
			OSPO17						yes	PV523380	this study
			OSPO18						yes	PV523381	this study
			OSPO19				yes	SAMN48026023	yes	PV523382	this study
			OSPO2				yes	SAMN48026024			this study
			OSPO20				yes	SAMN48026025	yes	PV523383	this study
			OSPO21				yes	SAMN48026026			this study
			OSPO22								this study
			OSPO23						yes	PV523384	this study
			OSPO24				yes	SAMN48026027			this study
			OSPO25						yes	PV523385	this study
			OSPO26				yes	SAMN48026028	yes	PV523386	this study
			OSPO27				yes	SAMN48026029	yes	PV523387	this study
			OSPO28				yes	SAMN48026030	yes	PV523388	this study
			OSPO29				yes	SAMN48026031	yes	PV523389	this study
			OSPO3				yes	SAMN48026032			this study
			OSPO4				yes	SAMN48026033	yes	PV523390	this study
			OSPO5				yes	SAMN48026034			this study
			OSPO7				yes	SAMN48026035	yes	PV523391	this study
			OSPO8				yes	SAMN48026036			this study
			OSPO9				yes	SAMN48026037			this study
		RIZA		Rizana	45.541444	13.859201	24		24
		31	RIZ1						yes	MF407858	Palandačić et al. (2015)
			RIZ2						yes	MF407861	Palandačić et al. (2015)
			RIZ3						yes	MF407862	Palandačić et al. (2015)
			RIZ5				yes	SAMN48026038	yes	MF407864	Palandačić et al. (2015)
			RIZA1				yes	SAMN48026039	yes	ON460213	Reier, Kruckenhauser et al. (2022)
			RIZA1-13								this study
			RIZA1x1				yes	SAMN48026040	yes	PV523416	this study
			RIZA1x11				yes	SAMN48026041	yes	PV523417	this study
			RIZA1x12				yes	SAMN48026042			this study
			RIZA1x13				yes	SAMN48026043			this study
			RIZA1x14				yes	SAMN48026044			this study
			RIZA1x15				yes	SAMN48026045	yes	PV523419	this study
			RIZA1x17				yes	SAMN48026046	yes	PV523420	this study
			RIZA1x18				yes	SAMN48026047	yes	PV523421	this study
			RIZA1x19				yes	SAMN48026048	yes	PV523422	this study
			RIZA1x2								this study
			RIZA1x20				yes	SAMN48026049	yes	PV523423	this study
			RIZA1x21						yes	PV523424	this study
			RIZA1x22				yes	SAMN48026050			this study
			RIZA1x23				yes	SAMN48026051	yes	PV523425	this study
			RIZA1x24				yes	SAMN48026052	yes	PV523426	this study
			RIZA1x25				yes	SAMN48026053	yes	PV523427	this study
			RIZA1x27						yes	PV523428	this study
			RIZA1x28				yes	SAMN48026054	yes	PV523429	this study
			RIZA1x4				yes	SAMN48026055	yes	PV523430	this study
			RIZA1x5				yes	SAMN48026056			this study
			RIZA2				yes	SAMN48026057	yes	ON460214	Reier, Kruckenhauser et al. (2022)
			RIZA3				yes	SAMN48026058	yes	ON460215	Reier, Kruckenhauser et al. (2022)
			RIZA4				yes	SAMN48026059	yes	ON460216	Reier, Kruckenhauser et al. (2022)
			RIZA5				yes	SAMN48026060	yes	ON460217	Reier, Kruckenhauser et al. (2022)
			RIZA6				yes	SAMN48026061	yes	ON460218	Reier, Kruckenhauser et al. (2022)
Soca
		BELS		Belski potok	46.029693	13.526847	11		11
		11	BEL1				yes	SAMN48026062	yes	MF407787	Palandačić et al. (2015)
			BEL2				yes	SAMN48026063	yes	MF407788	Palandačić et al. (2015)
			BEL3				yes	SAMN48026064	yes	MF407789	Palandačić et al. (2015)
			BEL4				yes	SAMN48026065	yes	MF407790	Palandačić et al. (2015)
			BEL5				yes	SAMN48026066	yes	MF407791	Palandačić et al. (2015)
			BELS1				yes	SAMN48026067	yes	ON459777	Reier, Kruckenhauser et al. (2022)
			BELS2				yes	SAMN48026068	yes	ON459778	Reier, Kruckenhauser et al. (2022)
			BELS3				yes	SAMN48026069	yes	ON459779	Reier, Kruckenhauser et al. (2022)
			BELS4				yes	SAMN48026070	yes	ON459780	Reier, Kruckenhauser et al. (2022)
			BELS5				yes	SAMN48026071	yes	ON459781	Reier, Kruckenhauser et al. (2022)
			BELS6				yes	SAMN48026072	yes	ON459782	Reier, Kruckenhauser et al. (2022)
		IDRI		Idrijca	46.117551	13.805943	21		15
		21	IDRI1x1				yes	SAMN48026073			this study
			IDRI1x11				yes	SAMN48026074	yes	PV524064	this study
			IDRI1x13				yes	SAMN48026075		PV524064	this study
			IDRI1x16				yes	SAMN48026076	yes	PV524065	this study
			IDRI1x2				yes	SAMN48026077	yes	PV524068	this study
			IDRI1x3				yes	SAMN48026078	yes	PV524077	this study
			IDRI1x4				yes	SAMN48026079			this study
			IDRI1x5				yes	SAMN48026080			this study
			IDRI1x6				yes	SAMN48026081			this study
			IDRI1x9				yes	SAMN48026082	yes	PV524078	this study
			IDRIx17				yes	SAMN48026083	yes	PV524066	this study
			IDRIx18				yes	SAMN48026084			this study
			IDRIx19				yes	SAMN48026085	yes	PV524067	this study
			IDRIx21				yes	SAMN48026086	yes	PV524069	this study
			IDRIx22				yes	SAMN48026087	yes	PV524070	this study
			IDRIx23				yes	SAMN48026088	yes	PV524071	this study
			IDRIx24				yes	SAMN48026089	yes	PV524072	this study
			IDRIx25				yes	SAMN48026090	yes	PV524073	this study
			IDRIx26				yes	SAMN48026091	yes	PV524074	this study
			IDRIx27				yes	SAMN48026092	yes	PV524075	this study
			IDRIx29				yes	SAMN48026093	yes	PV524076	this study
		NADI		Nadiza	46.243740	13.507501	27		18
		27	NADI1				yes	SAMN48026094	yes	PV523357	this study
			NADI10				yes	SAMN48026095	yes	PV523358	this study
			NADI11				yes	SAMN48026096	yes	PV523359	this study
			NADI12				yes	SAMN48026097
			NADI13				yes	SAMN48026098	yes	PV523360	this study
			NADI15				yes	SAMN48026099	yes	PV523361	this study
			NADI16				yes	SAMN48026100			this study
			NADI17				yes	SAMN48026101			this study
			NADI19				yes	SAMN48026102			this study
			NADI2				yes	SAMN48026103			this study
			NADI20				yes	SAMN48026104	yes	PV523362	this study
			NADI21				yes	SAMN48026105	yes	PV523363	this study
			NADI22				yes	SAMN48026106			this study
			NADI23				yes	SAMN48026107	yes	PV523364	this study
			NADI24				yes	SAMN48026108			this study
			NADI25				yes	SAMN48026109			this study
			NADI26				yes	SAMN48026110	yes	PV523365	this study
			NADI27				yes	SAMN48026111	yes	PV523366	this study
			NADI28				yes	SAMN48026112	yes	PV523367	this study
			NADI29				yes	SAMN48026113	yes	PV523368	this study
			NADI30				yes	SAMN48026114	yes	PV523369	this study
			NADI4				yes	SAMN48026115	yes	PV523370	this study
			NADI5				yes	SAMN48026116	yes	PV523371	this study
			NADI6				yes	SAMN48026117	yes	PV523372	this study
			NADI7				yes	SAMN48026118			this study
			NADI8				yes	SAMN48026119	yes	PV523373	this study
			NADI9				yes	SAMN48026120	yes	PV523374	this study
		SOCA		Soca	46.206104	13.672647	44		32
		47	SOCA1-4								this study
			SOCA1x1				yes	SAMN48026121			this study
			SOCA1x10						yes	PV523432	this study
			SOCA1x11				yes	SAMN48026122	yes	PV523433	this study
			SOCA1x12				yes	SAMN48026123	yes	PV523434	this study
			SOCA1x13				yes	SAMN48026124	yes	PV523435	this study
			SOCA1x14				yes	SAMN48026125	yes	PV523436	this study
			SOCA1x15				yes	SAMN48026126	yes	PV523437	this study
			SOCA1x16				yes	SAMN48026127			this study
			SOCA1x17						yes	PV523438	this study
			SOCA1x2				yes	SAMN48026128	yes	PV523439	this study
			SOCA1x3				yes	SAMN48026129	yes	PV523440	this study
			SOCA1x4				yes	SAMN48026130			this study
			SOCA1x5				yes	SAMN48026131	yes	PV523442	this study
			SOCA1x6				yes	SAMN48026132	yes	PV523443	this study
			SOCA1x7				yes	SAMN48026133	yes	PV523444	this study
			SOCA1x8				yes	SAMN48026134	yes	PV523445	this study
			SOCA1x9				yes	SAMN48026135	yes	PV523446	this study
			SOCA2x1				yes	SAMN48026136	yes	PV523447	this study
			SOCA2x10				yes	SAMN48026137			this study
			SOCA2x11				yes	SAMN48026138			this study
			SOCA2x12				yes	SAMN48026139			this study
			SOCA2x13				yes	SAMN48026140	yes	PV523448	this study
			SOCA2x14				yes	SAMN48026141	yes	PV523449	this study
			SOCA2x15				yes	SAMN48026142			this study
			SOCA2x16				yes	SAMN48026143	yes	PV523450	this study
			SOCA2x17				yes	SAMN48026144			this study
			SOCA2x18				yes	SAMN48026145	yes	PV523451	this study
			SOCA2x19				yes	SAMN48026146			this study
			SOCA2x2				yes	SAMN48026147			this study
			SOCA2x20				yes	SAMN48026148	yes	PV523452	this study
			SOCA2x21				yes	SAMN48026149			this study
			SOCA2x22				yes	SAMN48026150	yes	PV523453	this study
			SOCA2x23				yes	SAMN48026151	yes	PV523454	this study
			SOCA2x24				yes	SAMN48026152	yes	PV523455	this study
			SOCA2x25				yes	SAMN48026153	yes	PV523456	this study
			SOCA2x26				yes	SAMN48026154	yes	PV523457	this study
			SOCA2x27				yes	SAMN48026155	yes	PV523458	this study
			SOCA2x29				yes	SAMN48026156	yes	PV523460	this study
			SOCA2x3				yes	SAMN48026157	yes	PV523461	this study
			SOCA2x30				yes	SAMN48026158	yes	PV523462	this study
			SOCA2x4				yes	SAMN48026159	yes	PV523463	this study
			SOCA2x5				yes	SAMN48026160			this study
			SOCA2x6				yes	SAMN48026161	yes	PV523464	this study
			SOCA2x7				yes	SAMN48026162			this study
			SOCA2x9				yes	SAMN48026163			this study
			SOCA2x8				yes	SAMN48026164	yes	PV523465	this study
Vipava
		BRAN		Branica	45.840277	13.830890	30		19
		30	BRAN1				yes	SAMN48026165			this study
			BRAN10				yes	SAMN48026166	yes	PV523303	this study
			BRAN11				yes	SAMN48026167	yes	PV523304	this study
			BRAN12				yes	SAMN48026168	yes	PV523305	this study
			BRAN13				yes	SAMN48026169	yes	PV523306	this study
			BRAN14				yes	SAMN48026170	yes	PV523307	this study
			BRAN15				yes	SAMN48026171	yes	PV523308	this study
			BRAN16				yes	SAMN48026172	yes	PV523309	this study
			BRAN17				yes	SAMN48026173	yes	PV523310	this study
			BRAN18				yes	SAMN48026174	yes	PV523311	this study
			BRAN19				yes	SAMN48026175	yes	PV523312	this study
			BRAN2				yes	SAMN48026176			this study
			BRAN20				yes	SAMN48026177	yes	PV523313	this study
			BRAN21				yes	SAMN48026178	yes	PV523314	this study
			BRAN23				yes	SAMN48026179	yes	PV523315	this study
			BRAN24				yes	SAMN48026180			this study
			BRAN25				yes	SAMN48026181	yes	PV523316	this study
			BRAN26				yes	SAMN48026182	yes	PV523317	this study
			BRAN27				yes	SAMN48026183			this study
			BRAN28				yes	SAMN48026184			this study
			BRAN29				yes	SAMN48026185			this study
			BRAN3				yes	SAMN48026186			this study
			BRAN30				yes	SAMN48026187			this study
			BRAN31				yes	SAMN48026188			this study
			BRAN4				yes	SAMN48026189			this study
			BRAN5				yes	SAMN48026190			this study
			BRAN6				yes	SAMN48026191	yes	PV523318	this study
			BRAN7				yes	SAMN48026192	yes	PV523319	this study
			BRAN8				yes	SAMN48026193	yes	PV523320	this study
			BRAN9				yes	SAMN48026194	yes	PV523321	this study
		VIPA		Vipava	45.842184	13.946696	30		28
		33	DRAG1				yes	SAMN48026195	yes	ON460237	Reier, Kruckenhauser et al. (2022)
			DRAG2				yes	SAMN48026196	yes	ON460241	Reier, Kruckenhauser et al. (2022)
			DRAG3				yes	SAMN48026197	yes	ON460242	Reier, Kruckenhauser et al. (2022)
			DRAG4				yes	SAMN48026198	yes	ON460243	Reier, Kruckenhauser et al. (2022)
			HUBE1						yes	ON460244	Reier, Kruckenhauser et al. (2022)
			HUBE2				yes	SAMN48026199	yes	ON460245	Reier, Kruckenhauser et al. (2022)
			HUBE4						yes	ON460246	Reier, Kruckenhauser et al. (2022)
			HUBE5						yes	ON460247	Reier, Kruckenhauser et al. (2022)
			VIP1				yes	SAMN48026200		MF407879	Palandačić et al. (2015)
			VIP2				yes	SAMN48026201	yes	MF407877	Palandačić et al. (2015)
			VIP3				yes	SAMN48026202	yes	MF407878	Palandačić et al. (2015)
			VIP5				yes	SAMN48026203	yes	MF407883	Palandačić et al. (2015)
			VIPA5x3				yes	SAMN48026204			this study
			VIPA5x5				yes	SAMN48026205			this study
			VIPA5x1				yes	SAMN48026206	yes	PV523488	this study
			VIPA5x10				yes	SAMN48026207	yes	PV523489	this study
			VIPA5x11				yes	SAMN48026208	yes	PV523490	this study
			VIPA5x12				yes	SAMN48026209	yes	PV523491	this study
			VIPA5x13				yes	SAMN48026210	yes	PV523492	this study
			VIPA5x14				yes	SAMN48026211	yes	PV523493	this study
			VIPA5x15				yes	SAMN48026212	yes	PV523494	this study
			VIPA5x16				yes	SAMN48026213	yes	PV523495	this study
			VIPA5x17				yes	SAMN48026214	yes	PV523496	this study
			VIPA5x18				yes	SAMN48026215	yes	PV523497	this study
			VIPA5x2				yes	SAMN48026216			this study
			VIPA5x4				yes	SAMN48026217			this study
			VIPA5x6				yes	SAMN48026218	yes	PV523499	this study
			VIPA5x7				yes	SAMN48026219	yes	PV523500	this study
			VIPA5x8				yes	SAMN48026220	yes	PV523501	this study
			VIPA5x9				yes	SAMN48026221	yes	PV523502	this study
			ZABL1				yes	SAMN48026222	yes	ON460238	Reier, Kruckenhauser et al. (2022)
			ZABL2				yes	SAMN48026223	yes	ON460239	Reier, Kruckenhauser et al. (2022)
			ZABL3				yes	SAMN48026224	yes	ON460240	Reier, Kruckenhauser et al. (2022)
Reka
		MRZL		Mrzlek	45.632347	14.156231	10		20
		29	MRZL1						yes	ON460061	Reier, Kruckenhauser et al. (2022)
			MRZL2						yes	ON460068	Reier, Kruckenhauser et al. (2022)
			MRZL4						yes	ON460078	Reier, Kruckenhauser et al. (2022)
			MRZL5								Reier, Kruckenhauser et al. (2022)
			MRZL6						yes	ON460079	Reier, Kruckenhauser et al. (2022)
			MRZL7								Reier, Kruckenhauser et al. (2022)
			MRZL8						yes	ON460080	Reier, Kruckenhauser et al. (2022)
			MRZL9								Reier, Kruckenhauser et al. (2022)
			MRZL10						yes	ON460062	Reier, Kruckenhauser et al. (2022)
			MRZL11								Reier, Kruckenhauser et al. (2022)
			MRZL12				yes	SAMN48026225	yes	ON460063	Reier, Kruckenhauser et al. (2022)
			MRZL13						yes	ON460064	Reier, Kruckenhauser et al. (2022)
			MRZL14						yes	ON460065	Reier, Kruckenhauser et al. (2022)
			MRZL15								Reier, Kruckenhauser et al. (2022)
			MRZL16						yes	ON460066	Reier, Kruckenhauser et al. (2022)
			MRZL17								Reier, Kruckenhauser et al. (2022)
			MRZL18						yes	ON460067	Reier, Kruckenhauser et al. (2022)
			MRZL19								Reier, Kruckenhauser et al. (2022)
			MRZL20								Reier, Kruckenhauser et al. (2022)
			MRZL21
			MRZL22				yes	SAMN48026226	yes	ON460069	Reier, Kruckenhauser et al. (2022)
			MRZL23				yes	SAMN48026227	yes	ON460070	Reier, Kruckenhauser et al. (2022)
			MRZL24				yes	SAMN48026228	yes	ON460071	Reier, Kruckenhauser et al. (2022)
			MRZL25				yes	SAMN48026229	yes	ON460072	Reier, Kruckenhauser et al. (2022)
			MRZL26				yes	SAMN48026230	yes	ON460073	Reier, Kruckenhauser et al. (2022)
			MRZL27				yes	SAMN48026231	yes	ON460074	Reier, Kruckenhauser et al. (2022)
			MRZL28				yes	SAMN48026232	yes	ON460075	Reier, Kruckenhauser et al. (2022)
			MRZL29				yes	SAMN48026233	yes	ON460076	Reier, Kruckenhauser et al. (2022)
			MRZL30				yes	SAMN48026234	yes	ON460077	Reier, Kruckenhauser et al. (2022)
Ljubljanica (akarst)
		HOTE		Hotenjka	45.930610	14.143766	18		16
		19	HOTE1				yes	SAMN48026235	yes	ON459876	Reier, Kruckenhauser et al. (2022)
			HOTE11				yes	SAMN48026236			Reier, Kruckenhauser et al. (2022)
			HOTE12				yes	SAMN48026237	yes	ON459878	Reier, Kruckenhauser et al. (2022)
			HOTE13				yes	SAMN48026238	yes	ON459879	Reier, Kruckenhauser et al. (2022)
			HOTE14				yes	SAMN48026239	yes	ON459880	Reier, Kruckenhauser et al. (2022)
			HOTE15				yes	SAMN48026240	yes	ON459881	Reier, Kruckenhauser et al. (2022)
			HOTE16				yes	SAMN48026241	yes	ON459882	Reier, Kruckenhauser et al. (2022)
			HOTE17				yes	SAMN48026242	yes	ON459883	Reier, Kruckenhauser et al. (2022)
			HOTE18				yes	SAMN48026243	yes	ON459884	Reier, Kruckenhauser et al. (2022)
			HOTE19				yes	SAMN48026244	yes	ON459885	Reier, Kruckenhauser et al. (2022)
			HOTE2				yes	SAMN48026245	yes	ON459886	Reier, Kruckenhauser et al. (2022)
			HOTE21				yes	SAMN48026246	yes	ON459887	Reier, Kruckenhauser et al. (2022)
			HOTE22				yes	SAMN48026247	yes	ON459888	Reier, Kruckenhauser et al. (2022)
			HOTE3				yes	SAMN48026248	yes	ON459889	Reier, Kruckenhauser et al. (2022)
			HOTE4				yes	SAMN48026249	yes	ON459890	Reier, Kruckenhauser et al. (2022)
			HOTE5				yes	SAMN48026250
			HOTE7				yes	SAMN48026251	yes	ON459892	Reier, Kruckenhauser et al. (2022)
			HOTE9				yes	SAMN48026252
			HOTE8						yes	ON459893	Reier, Kruckenhauser et al. (2022)
		LOGA		Logaščica	45.9135083	14.228452777777777	20		20
		20	LOGA1				yes	SAMN48026253	yes	ON459982	Reier, Kruckenhauser et al. (2022)
			LOGA10				yes	SAMN48026254	yes	ON459983	Reier, Kruckenhauser et al. (2022)
			LOGA11				yes	SAMN48026255	yes	ON459984	Reier, Kruckenhauser et al. (2022)
			LOGA12				yes	SAMN48026256	yes	ON459985	Reier, Kruckenhauser et al. (2022)
			LOGA13				yes	SAMN48026257	yes	ON459986	Reier, Kruckenhauser et al. (2022)
			LOGA14				yes	SAMN48026258	yes	ON459987	Reier, Kruckenhauser et al. (2022)
			LOGA15				yes	SAMN48026259	yes	ON459988	Reier, Kruckenhauser et al. (2022)
			LOGA16				yes	SAMN48026260	yes	ON459989	Reier, Kruckenhauser et al. (2022)
			LOGA17				yes	SAMN48026261	yes	ON459990	Reier, Kruckenhauser et al. (2022)
			LOGA18				yes	SAMN48026262	yes	ON459991	Reier, Kruckenhauser et al. (2022)
			LOGA19				yes	SAMN48026263	yes	ON459992	Reier, Kruckenhauser et al. (2022)
			LOGA2				yes	SAMN48026264	yes	ON459993	Reier, Kruckenhauser et al. (2022)
			LOGA20				yes	SAMN48026265	yes	ON459994	Reier, Kruckenhauser et al. (2022)
			LOGA3				yes	SAMN48026266	yes	ON459995	Reier, Kruckenhauser et al. (2022)
			LOGA4				yes	SAMN48026267	yes	ON459996	Reier, Kruckenhauser et al. (2022)
			LOGA5				yes	SAMN48026268	yes	ON459997	Reier, Kruckenhauser et al. (2022)
			LOGA6				yes	SAMN48026269	yes	ON459998	Reier, Kruckenhauser et al. (2022)
			LOGA7				yes	SAMN48026270	yes	ON459999	Reier, Kruckenhauser et al. (2022)
			LOGA8				yes	SAMN48026271	yes	ON460000	Reier, Kruckenhauser et al. (2022)
			LOGA9				yes	SAMN48026272	yes	ON460001	Reier, Kruckenhauser et al. (2022)
		NANO		Nanoscica	45.756381	14.081345	43		38
		43	NANO1				yes	SAMN48026273	yes	ON460081	Reier, Kruckenhauser et al. (2022)
			NANO10				yes	SAMN48026274	yes	ON460083	Reier, Kruckenhauser et al. (2022)
			NANO11				yes	SAMN48026275
			NANO12				yes	SAMN48026276		ON460084	Reier, Kruckenhauser et al. (2022)
			NANO13				yes	SAMN48026277	yes	ON460085	Reier, Kruckenhauser et al. (2022)
			NANO14				yes	SAMN48026278	yes	ON460086	Reier, Kruckenhauser et al. (2022)
			NANO15				yes	SAMN48026279	yes	ON460087	Reier, Kruckenhauser et al. (2022)
			NANO16				yes	SAMN48026280	yes	ON460088	Reier, Kruckenhauser et al. (2022)
			NANO17				yes	SAMN48026281	yes	ON460089	Reier, Kruckenhauser et al. (2022)
			NANO18				yes	SAMN48026282	yes	ON460090	Reier, Kruckenhauser et al. (2022)
			NANO19				yes	SAMN48026283	yes	ON460091	Reier, Kruckenhauser et al. (2022)
			NANO2				yes	SAMN48026284	yes	ON460092	Reier, Kruckenhauser et al. (2022)
			NANO20				yes	SAMN48026285	yes	ON460093	Reier, Kruckenhauser et al. (2022)
			NANO21				yes	SAMN48026286
			NANO22				yes	SAMN48026287	yes	ON460095	Reier, Kruckenhauser et al. (2022)
			NANO23				yes	SAMN48026288	yes	ON460096	Reier, Kruckenhauser et al. (2022)
			NANO24				yes	SAMN48026289	yes	ON460097	Reier, Kruckenhauser et al. (2022)
			NANO25				yes	SAMN48026290	yes	ON460098	Reier, Kruckenhauser et al. (2022)
			NANO26				yes	SAMN48026291	yes	ON460099	Reier, Kruckenhauser et al. (2022)
			NANO27				yes	SAMN48026292	yes	ON460100	Reier, Kruckenhauser et al. (2022)
			NANO28				yes	SAMN48026293
			NANO29				yes	SAMN48026294	yes	ON460101	Reier, Kruckenhauser et al. (2022)
			NANO3				yes	SAMN48026295	yes	ON460102	Reier, Kruckenhauser et al. (2022)
			NANO30				yes	SAMN48026296	yes	ON460103	Reier, Kruckenhauser et al. (2022)
			NANO31				yes	SAMN48026297	yes	ON460104	Reier, Kruckenhauser et al. (2022)
			NANO32				yes	SAMN48026298	yes	ON460105	Reier, Kruckenhauser et al. (2022)
			NANO33				yes	SAMN48026299	yes	ON460106	Reier, Kruckenhauser et al. (2022)
			NANO34				yes	SAMN48026300	yes	ON460107	Reier, Kruckenhauser et al. (2022)
			NANO35				yes	SAMN48026301	yes	ON460108	Reier, Kruckenhauser et al. (2022)
			NANO36				yes	SAMN48026302	yes	ON460109	Reier, Kruckenhauser et al. (2022)
			NANO37				yes	SAMN48026303	yes	ON460110	Reier, Kruckenhauser et al. (2022)
			NANO38				yes	SAMN48026304	yes	ON460111	Reier, Kruckenhauser et al. (2022)
			NANO39				yes	SAMN48026305	yes	ON460112	Reier, Kruckenhauser et al. (2022)
			NANO4				yes	SAMN48026306	yes	ON460113	Reier, Kruckenhauser et al. (2022)
			NANO40				yes	SAMN48026307	yes	ON460114	Reier, Kruckenhauser et al. (2022)
			NANO41				yes	SAMN48026308	yes	ON460115	Reier, Kruckenhauser et al. (2022)
			NANO42				yes	SAMN48026309		ON460116	Reier, Kruckenhauser et al. (2022)
			NANO45				yes	SAMN48026310	yes	ON460117	Reier, Kruckenhauser et al. (2022)
			NANO5				yes	SAMN48026311	yes	ON460118	Reier, Kruckenhauser et al. (2022)
			NANO6				yes	SAMN48026312	yes	ON460119	Reier, Kruckenhauser et al. (2022)
			NANO7				yes	SAMN48026313	yes	ON460120	Reier, Kruckenhauser et al. (2022)
			NANO8				yes	SAMN48026314	yes	ON460121	Reier, Kruckenhauser et al. (2022)
			NANO9				yes	SAMN48026315	yes	ON460122	Reier, Kruckenhauser et al. (2022)
		PRED		Predjamski potok	45.812345	14.129307	33		28
		33	PRED1				yes	SAMN48026316	yes	ON460123	Reier, Kruckenhauser et al. (2022)
			PRED10				yes	SAMN48026317			Reier, Kruckenhauser et al. (2022)
			PRED11				yes	SAMN48026318	yes	ON460125	Reier, Kruckenhauser et al. (2022)
			PRED12				yes	SAMN48026319	yes	ON460126	Reier, Kruckenhauser et al. (2022)
			PRED13				yes	SAMN48026320	yes	ON460127	Reier, Kruckenhauser et al. (2022)
			PRED14				yes	SAMN48026321	yes	ON460128	Reier, Kruckenhauser et al. (2022)
			PRED15				yes	SAMN48026322	yes	ON460129	Reier, Kruckenhauser et al. (2022)
			PRED16				yes	SAMN48026323	yes	ON460130	Reier, Kruckenhauser et al. (2022)
			PRED17				yes	SAMN48026324	yes	ON460131	Reier, Kruckenhauser et al. (2022)
			PRED18				yes	SAMN48026325	yes	ON460132	Reier, Kruckenhauser et al. (2022)
			PRED19				yes	SAMN48026326	yes	ON460133	Reier, Kruckenhauser et al. (2022)
			PRED2				yes	SAMN48026327	yes	ON460134	Reier, Kruckenhauser et al. (2022)
			PRED20				yes	SAMN48026328	yes	ON460135	Reier, Kruckenhauser et al. (2022)
			PRED21				yes	SAMN48026329	yes	ON460136	Reier, Kruckenhauser et al. (2022)
			PRED22				yes	SAMN48026330	yes	ON460137	Reier, Kruckenhauser et al. (2022)
			PRED23				yes	SAMN48026331	yes	ON460138	Reier, Kruckenhauser et al. (2022)
			PRED24				yes	SAMN48026332	yes	ON460139	Reier, Kruckenhauser et al. (2022)
			PRED25				yes	SAMN48026333	yes	ON460140	Reier, Kruckenhauser et al. (2022)
			PRED26				yes	SAMN48026334	yes	ON460141	Reier, Kruckenhauser et al. (2022)
			PRED27				yes	SAMN48026335	yes	ON460142	Reier, Kruckenhauser et al. (2022)
			PRED28				yes	SAMN48026336			Reier, Kruckenhauser et al. (2022)
			PRED29				yes	SAMN48026337			Reier, Kruckenhauser et al. (2022)
			PRED3				yes	SAMN48026338	yes	ON460143	Reier, Kruckenhauser et al. (2022)
			PRED30				yes	SAMN48026339			Reier, Kruckenhauser et al. (2022)
			PRED31				yes	SAMN48026340	yes	ON460144	Reier, Kruckenhauser et al. (2022)
			PRED32				yes	SAMN48026341			Reier, Kruckenhauser et al. (2022)
			PRED33				yes	SAMN48026342	yes	ON460145	Reier, Kruckenhauser et al. (2022)
			PRED4				yes	SAMN48026343	yes	ON460146	Reier, Kruckenhauser et al. (2022)
			PRED5				yes	SAMN48026344	yes	ON460147	Reier, Kruckenhauser et al. (2022)
			PRED6				yes	SAMN48026345	yes	ON460148	Reier, Kruckenhauser et al. (2022)
			PRED7				yes	SAMN48026346	yes	ON460149	Reier, Kruckenhauser et al. (2022)
			PRED8				yes	SAMN48026347	yes	ON460150	Reier, Kruckenhauser et al. (2022)
			PRED9				yes	SAMN48026348	yes	ON460151	Reier, Kruckenhauser et al. (2022)
		RAKU		Stream Rakulik	45.743382	14.113017	26		25
		26	RAKU1				yes	SAMN48026349	yes	ON460171	Reier, Kruckenhauser et al. (2022)
			RAKU10				yes	SAMN48026350	yes	ON460172	Reier, Kruckenhauser et al. (2022)
			RAKU11				yes	SAMN48026351	yes	ON460173	Reier, Kruckenhauser et al. (2022)
			RAKU12				yes	SAMN48026352	yes	ON460174	Reier, Kruckenhauser et al. (2022)
			RAKU13				yes	SAMN48026353	yes	ON460175	Reier, Kruckenhauser et al. (2022)
			RAKU14				yes	SAMN48026354	yes	ON460176	Reier, Kruckenhauser et al. (2022)
			RAKU15				yes	SAMN48026355	yes	ON460177	Reier, Kruckenhauser et al. (2022)
			RAKU16				yes	SAMN48026356	yes	ON460178	Reier, Kruckenhauser et al. (2022)
			RAKU17				yes	SAMN48026357	yes	ON460179	Reier, Kruckenhauser et al. (2022)
			RAKU18				yes	SAMN48026358	yes	ON460180	Reier, Kruckenhauser et al. (2022)
			RAKU19				yes	SAMN48026359	yes	ON460181	Reier, Kruckenhauser et al. (2022)
			RAKU2				yes	SAMN48026360	yes	ON460182	Reier, Kruckenhauser et al. (2022)
			RAKU20				yes	SAMN48026361	yes	ON460183	Reier, Kruckenhauser et al. (2022)
			RAKU21				yes	SAMN48026362	yes	ON460184	Reier, Kruckenhauser et al. (2022)
			RAKU22				yes	SAMN48026363	yes	ON460185	Reier, Kruckenhauser et al. (2022)
			RAKU23				yes	SAMN48026364	yes	ON460186	Reier, Kruckenhauser et al. (2022)
			RAKU24				yes	SAMN48026365	yes	ON460187	Reier, Kruckenhauser et al. (2022)
			RAKU25				yes	SAMN48026366	yes	ON460188	Reier, Kruckenhauser et al. (2022)
			RAKU26				yes	SAMN48026367	yes	ON460189	Reier, Kruckenhauser et al. (2022)
			RAKU3				yes	SAMN48026368	yes	ON460190	Reier, Kruckenhauser et al. (2022)
			RAKU4				yes	SAMN48026369	yes	ON460191	Reier, Kruckenhauser et al. (2022)
			RAKU5				yes	SAMN48026370	yes	ON460192	Reier, Kruckenhauser et al. (2022)
			RAKU6				yes	SAMN48026371			Reier, Kruckenhauser et al. (2022)
			RAKU7				yes	SAMN48026372	yes	ON460193	Reier, Kruckenhauser et al. (2022)
			RAKU8				yes	SAMN48026373	yes	ON460194	Reier, Kruckenhauser et al. (2022)
			RAKU9				yes	SAMN48026374	yes	ON460195	Reier, Kruckenhauser et al. (2022)
Ljubljanica (admix)
		CERK		Cerkniscica	45.785985	14.343507	27		36
		40	CER1				yes	SAMN48026375	yes	MF407914	Palandačić et al. (2015)
			CER12				yes	SAMN48026376	yes	MF407915	Palandačić et al. (2015)
			CER13						yes	MF407802	Palandačić et al. (2015)
			CER2						yes	MF407803	Palandačić et al. (2015)
			CER3				yes	SAMN48026377			Palandačić et al. (2015)
			CER4								Palandačić et al. (2015)
			CER5						yes	MF407804	Palandačić et al. (2015)
			CER6				yes	SAMN48026378	yes	MF407805	Palandačić et al. (2015)
			CER7						yes	MF407916	Palandačić et al. (2015)
			CER8				yes	SAMN48026379	yes	MF407806	Palandačić et al. (2015)
			CERK1						yes	ON459848	Reier, Kruckenhauser et al. (2022)
			CERK10				yes	SAMN48026380	yes	ON459849	Reier, Kruckenhauser et al. (2022)
			CERK11				yes	SAMN48026381	yes	ON459850	Reier, Kruckenhauser et al. (2022)
			CERK12				yes	SAMN48026382			Reier, Kruckenhauser et al. (2022)
			CERK13						yes	ON459851	Reier, Kruckenhauser et al. (2022)
			CERK14				yes	SAMN48026383	yes	ON459852	Reier, Kruckenhauser et al. (2022)
			CERK15						yes	ON459853	Reier, Kruckenhauser et al. (2022)
			CERK16				yes	SAMN48026384	yes	ON459854	Reier, Kruckenhauser et al. (2022)
			CERK17				yes	SAMN48026385	yes	ON459855	Reier, Kruckenhauser et al. (2022)
			CERK18						yes	ON459856	Reier, Kruckenhauser et al. (2022)
			CERK19						yes	ON459857	Reier, Kruckenhauser et al. (2022)
			CERK2						yes	ON459858	Reier, Kruckenhauser et al. (2022)
			CERK20				yes	SAMN48026386
			CERK25				yes	SAMN48026387	yes	ON459862	Reier, Kruckenhauser et al. (2022)
			CERK26				yes	SAMN48026388	yes	ON459863	Reier, Kruckenhauser et al. (2022)
			CERK28				yes	SAMN48026389	yes	ON459865	Reier, Kruckenhauser et al. (2022)
			CERK29				yes	SAMN48026390	yes	ON459866	Reier, Kruckenhauser et al. (2022)
			CERK3						yes	ON459867	Reier, Kruckenhauser et al. (2022)
			CERK30				yes	SAMN48026391	yes	ON459868	Reier, Kruckenhauser et al. (2022)
			CERK31				yes	SAMN48026392	yes	ON459869	Reier, Kruckenhauser et al. (2022)
			CERK4				yes	SAMN48026393	yes	ON459871	Reier, Kruckenhauser et al. (2022)
			CERK5						yes	ON459872	Reier, Kruckenhauser et al. (2022)
			CERK6				yes	SAMN48026394	yes	ON459873	Reier, Kruckenhauser et al. (2022)
			CERK7				yes	SAMN48026395	yes	ON459874	Reier, Kruckenhauser et al. (2022)
			CERK8				yes	SAMN48026396			Reier, Kruckenhauser et al. (2022)
			CERK21				yes	SAMN48026397	yes	ON459859	Reier, Kruckenhauser et al. (2022)
			CERK23				yes	SAMN48026398	yes	ON459860	Reier, Kruckenhauser et al. (2022)
			CERK24				yes	SAMN48026399	yes	ON459861	Reier, Kruckenhauser et al. (2022)
			CERK27				yes	SAMN48026400	yes	ON459864	Reier, Kruckenhauser et al. (2022)
			CERK9				yes	SAMN48026401	yes	ON459875	Reier, Kruckenhauser et al. (2022)
		MALI		Mali Obrh	45.691065	14.477842	26		28
		31	MALI1				yes	SAMN48026402	yes	ON460005	Reier, Kruckenhauser et al. (2022)
			MALI10				yes	SAMN48026403	yes	ON460006	Reier, Kruckenhauser et al. (2022)
			MALI11						yes	ON460007	Reier, Kruckenhauser et al. (2022)
			MALI12						yes	ON460008	Reier, Kruckenhauser et al. (2022)
			MALI13						yes	ON460009	Reier, Kruckenhauser et al. (2022)
			MALI14				yes	SAMN48026404	yes	ON460010	Reier, Kruckenhauser et al. (2022)
			MALI15						yes	ON460011	Reier, Kruckenhauser et al. (2022)
			MALI16				yes	SAMN48026405	yes	ON460012	Reier, Kruckenhauser et al. (2022)
			MALI17				yes	SAMN48026406
			MALI18				yes	SAMN48026407	yes	ON460014	Reier, Kruckenhauser et al. (2022)
			MALI19				yes	SAMN48026408
			MALI2				yes	SAMN48026409	yes	ON460016	Reier, Kruckenhauser et al. (2022)
			MALI20				yes	SAMN48026410	yes	ON460017	Reier, Kruckenhauser et al. (2022)
			MALI21				yes	SAMN48026411	yes	ON460018	Reier, Kruckenhauser et al. (2022)
			MALI22				yes	SAMN48026412	yes	ON460019	Reier, Kruckenhauser et al. (2022)
			MALI24				yes	SAMN48026413
			MALI3				yes	SAMN48026414
			MALI4				yes	SAMN48026415	yes	ON460022	Reier, Kruckenhauser et al. (2022)
			MALI5				yes	SAMN48026416	yes	ON460023	Reier, Kruckenhauser et al. (2022)
			MALI6				yes	SAMN48026417	yes	ON460024	Reier, Kruckenhauser et al. (2022)
			MALI8				yes	SAMN48026418	yes	ON460025	Reier, Kruckenhauser et al. (2022)
			MALI9						yes	ON460026	Reier, Kruckenhauser et al. (2022)
			POD1				yes	SAMN48026419	yes	MF407846	Palandačić et al. (2015)
			POD2				yes	SAMN48026420	yes	MF407847	Palandačić et al. (2015)
			POD3				yes	SAMN48026421	yes	MF407848	Palandačić et al. (2015)
			POD4				yes	SAMN48026422	yes	MF407849	Palandačić et al. (2015)
			POD5				yes	SAMN48026423	yes	MF407850	Palandačić et al. (2015)
			POD6				yes	SAMN48026424	yes	MF407851	Palandačić et al. (2015)
			POD7				yes	SAMN48026425
			PODG1				yes	SAMN48026426	yes	ON460020	Reier, Kruckenhauser et al. (2022)
			PODG2				yes	SAMN48026427	yes	ON460021	Reier, Kruckenhauser et al. (2022)
		RAKO		Rakov Skocijan	45.790727	14.303469	17		18
		19	RAKO1				yes	SAMN48026428
			RAKO11				yes	SAMN48026429	yes	ON460153	Reier, Kruckenhauser et al. (2022)
			RAKO12				yes	SAMN48026430	yes	ON460154	Reier, Kruckenhauser et al. (2022)
			RAKO13				yes	SAMN48026431	yes	ON460155	Reier, Kruckenhauser et al. (2022)
			RAKO14				yes	SAMN48026432	yes	ON460156	Reier, Kruckenhauser et al. (2022)
			RAKO15				yes	SAMN48026433	yes	ON460157	Reier, Kruckenhauser et al. (2022)
			RAKO16				yes	SAMN48026434	yes	ON460158	Reier, Kruckenhauser et al. (2022)
			RAKO17				yes	SAMN48026435	yes	ON460159	Reier, Kruckenhauser et al. (2022)
			RAKO18						yes	ON460160	Reier, Kruckenhauser et al. (2022)
			RAKO19						yes	ON460161	Reier, Kruckenhauser et al. (2022)
			RAKO2				yes	SAMN48026436	yes	ON460162	Reier, Kruckenhauser et al. (2022)
			RAKO20				yes	SAMN48026437	yes	ON460163	Reier, Kruckenhauser et al. (2022)
			RAKO3				yes	SAMN48026438	yes	ON460164	Reier, Kruckenhauser et al. (2022)
			RAKO4				yes	SAMN48026439	yes	ON460165	Reier, Kruckenhauser et al. (2022)
			RAKO5				yes	SAMN48026440	yes	ON460166	Reier, Kruckenhauser et al. (2022)
			RAKO6				yes	SAMN48026441	yes	ON460167	Reier, Kruckenhauser et al. (2022)
			RAKO7				yes	SAMN48026442	yes	ON460168	Reier, Kruckenhauser et al. (2022)
			RAKO8				yes	SAMN48026443	yes	ON460169	Reier, Kruckenhauser et al. (2022)
			RAKO9				yes	SAMN48026444	yes	ON460170	Reier, Kruckenhauser et al. (2022)
1b
Kolpa
		KUPI		Kupica	45.450	14.852	26		24		this study
		26	CURA1				yes	SAMN48026445	yes	PV523322	this study
			CURA10				yes	SAMN48026446	yes	PV523323	this study
			CURA11				yes	SAMN48026447	yes	PV523324	this study
			CURA12				yes	SAMN48026448	yes	PV523325	this study
			CURA13				yes	SAMN48026449	yes	PV523326	this study
			CURA14				yes	SAMN48026450	yes	PV523327	this study
			CURA15				yes	SAMN48026451	yes	PV523328	this study
			CURA16				yes	SAMN48026452	yes	PV523329	this study
			CURA2				yes	SAMN48026453	yes	PV523330	this study
			CURA3				yes	SAMN48026454	yes	PV523331	this study
			CURA4				yes	SAMN48026455			this study
			CURA5				yes	SAMN48026456	yes	PV523332	this study
			CURA6				yes	SAMN48026457	yes	PV523333	this study
			CURA7				yes	SAMN48026458	yes	PV523334	this study
			CURA8				yes	SAMN48026459	yes	PV523335	this study
			CURA9				yes	SAMN48026460	yes	PV523336	this study
			KUPI1				yes	SAMN48026461			this study
			KUPI10				yes	SAMN48026462	yes	PV523348	this study
			KUPI2				yes	SAMN48026463	yes	PV523349	this study
			KUPI3				yes	SAMN48026464	yes	PV523350	this study
			KUPI4				yes	SAMN48026465	yes	PV523351	this study
			KUPI5				yes	SAMN48026466	yes	PV523352	this study
			KUPI6				yes	SAMN48026467	yes	PV523353	this study
			KUPI7				yes	SAMN48026468	yes	PV523354	this study
			KUPI8				yes	SAMN48026469	yes	PV523355	this study
			KUPI9				yes	SAMN48026470	yes	PV523356	this study
		Kolpa		Kolpa	45.473039	14.881838	33		30
		33	KOL1				yes	SAMN48026471	yes	MF407888	Palandačić et al. (2015)
			KOL2				yes	SAMN48026472			Palandačić et al. (2015)
			KOL3				yes	SAMN48026473	yes	MF407889	Palandačić et al. (2015)
			KOL4				yes	SAMN48026474	yes	MF407890	Palandačić et al. (2015)
			KOL5				yes	SAMN48026475			Palandačić et al. (2015)
			KOL7				yes	SAMN48026476	yes	MF407892	Palandačić et al. (2015)
			KOL8				yes	SAMN48026477	yes	MF407893	Reier, Kruckenhauser et al. (2022)
			KOLP1				yes	SAMN48026478	yes	ON459920	Reier, Kruckenhauser et al. (2022)
			KOLP10				yes	SAMN48026479	yes	ON459921	Reier, Kruckenhauser et al. (2022)
			KOLP11				yes	SAMN48026480	yes	ON459922	Reier, Kruckenhauser et al. (2022)
			KOLP12				yes	SAMN48026481	yes	ON459923	Reier, Kruckenhauser et al. (2022)
			KOLP13				yes	SAMN48026482	yes	ON459924	Reier, Kruckenhauser et al. (2022)
			KOLP14				yes	SAMN48026483	yes	ON459925	Reier, Kruckenhauser et al. (2022)
			KOLP15				yes	SAMN48026484	yes	ON459926	Reier, Kruckenhauser et al. (2022)
			KOLP16				yes	SAMN48026485	yes	ON459927	Reier, Kruckenhauser et al. (2022)
			KOLP17				yes	SAMN48026486	yes	ON459928	Reier, Kruckenhauser et al. (2022)
			KOLP18				yes	SAMN48026487	yes	ON459929	Reier, Kruckenhauser et al. (2022)
			KOLP19				yes	SAMN48026488	yes	ON459930	Reier, Kruckenhauser et al. (2022)
			KOLP2				yes	SAMN48026489	yes	ON459931	Reier, Kruckenhauser et al. (2022)
			KOLP20				yes	SAMN48026490	yes	ON459932	Reier, Kruckenhauser et al. (2022)
			KOLP21				yes	SAMN48026491	yes	ON459933	Reier, Kruckenhauser et al. (2022)
			KOLP22				yes	SAMN48026492	yes	ON459934	Reier, Kruckenhauser et al. (2022)
			KOLP23				yes	SAMN48026493	yes	ON459935	Reier, Kruckenhauser et al. (2022)
			KOLP24				yes	SAMN48026494	yes	ON459936	Reier, Kruckenhauser et al. (2022)
			KOLP25				yes	SAMN48026495	yes	ON459937	Reier, Kruckenhauser et al. (2022)
			KOLP27				yes	SAMN48026496	yes	ON459939	Reier, Kruckenhauser et al. (2022)
			KOLP3				yes	SAMN48026497	yes	ON459940	Reier, Kruckenhauser et al. (2022)
			KOLP4				yes	SAMN48026498	yes	ON459941	Reier, Kruckenhauser et al. (2022)
			KOLP5				yes	SAMN48026499	yes	ON459942	Reier, Kruckenhauser et al. (2022)
			KOLP6				yes	SAMN48026500	yes	ON459943	Reier, Kruckenhauser et al. (2022)
			KOLP7				yes	SAMN48026501	yes	ON459944	Reier, Kruckenhauser et al. (2022)
			KOLP8				yes	SAMN48026502			Reier, Kruckenhauser et al. (2022)
			KOLP9				yes	SAMN48026503	yes	ON459945	Reier, Kruckenhauser et al. (2022)
		MOKR		Mokri Potok	45.559230	14.825589	34		34
		35	MOKR1				yes	SAMN48026504	yes	ON460027	Reier, Kruckenhauser et al. (2022)
			MOKR10				yes	SAMN48026505	yes	ON460028	Reier, Kruckenhauser et al. (2022)
			MOKR11				yes	SAMN48026506	yes	ON460029	Reier, Kruckenhauser et al. (2022)
			MOKR12				yes	SAMN48026507	yes	ON460030	Reier, Kruckenhauser et al. (2022)
			MOKR13				yes	SAMN48026508	yes	ON460031	Reier, Kruckenhauser et al. (2022)
			MOKR14				yes	SAMN48026509	yes	ON460032	Reier, Kruckenhauser et al. (2022)
			MOKR15				yes	SAMN48026510	yes	ON460033	Reier, Kruckenhauser et al. (2022)
			MOKR16				yes	SAMN48026511	yes	ON460034	Reier, Kruckenhauser et al. (2022)
			MOKR17						yes	ON460035	Reier, Kruckenhauser et al. (2022)
			MOKR18				yes	SAMN48026512	yes	ON460036	Reier, Kruckenhauser et al. (2022)
			MOKR19				yes	SAMN48026513	yes	ON460037	Reier, Kruckenhauser et al. (2022)
			MOKR2				yes	SAMN48026514	yes	ON460038	Reier, Kruckenhauser et al. (2022)
			MOKR20				yes	SAMN48026515
			MOKR21				yes	SAMN48026516	yes	ON460039	Reier, Kruckenhauser et al. (2022)
			MOKR22				yes	SAMN48026517	yes	ON460040	Reier, Kruckenhauser et al. (2022)
			MOKR23				yes	SAMN48026518	yes	ON460041	Reier, Kruckenhauser et al. (2022)
			MOKR24				yes	SAMN48026519	yes	ON460042	Reier, Kruckenhauser et al. (2022)
			MOKR25				yes	SAMN48026520	yes	ON460043	Reier, Kruckenhauser et al. (2022)
			MOKR26				yes	SAMN48026521	yes	ON460044	Reier, Kruckenhauser et al. (2022)
			MOKR27				yes	SAMN48026522	yes	ON460045	Reier, Kruckenhauser et al. (2022)
			MOKR28				yes	SAMN48026523	yes	ON460046	Reier, Kruckenhauser et al. (2022)
			MOKR29				yes	SAMN48026524	yes	ON460047	Reier, Kruckenhauser et al. (2022)
			MOKR3				yes	SAMN48026525	yes	ON460048	Reier, Kruckenhauser et al. (2022)
			MOKR30				yes	SAMN48026526	yes	ON460049	Reier, Kruckenhauser et al. (2022)
			MOKR31				yes	SAMN48026527	yes	ON460050	Reier, Kruckenhauser et al. (2022)
			MOKR32				yes	SAMN48026528	yes	ON460051	Reier, Kruckenhauser et al. (2022)
			MOKR33				yes	SAMN48026529	yes	ON460052	Reier, Kruckenhauser et al. (2022)
			MOKR34				yes	SAMN48026530	yes	ON460053	Reier, Kruckenhauser et al. (2022)
			MOKR35				yes	SAMN48026531	yes	ON460054	Reier, Kruckenhauser et al. (2022)
			MOKR4				yes	SAMN48026532	yes	ON460055	Reier, Kruckenhauser et al. (2022)
			MOKR5				yes	SAMN48026533	yes	ON460056	Reier, Kruckenhauser et al. (2022)
			MOKR6				yes	SAMN48026534	yes	ON460057	Reier, Kruckenhauser et al. (2022)
			MOKR7				yes	SAMN48026535
			MOKR8				yes	SAMN48026536	yes	ON460059	Reier, Kruckenhauser et al. (2022)
			MOKR9				yes	SAMN48026537	yes	ON460060	Reier, Kruckenhauser et al. (2022)
1c
Ljubljanica (ckarst)
		BLOS		Bloscica	45.793531	14.493475	29		29
		29	BLOS1				yes	SAMN48026538	yes	ON459783	Reier, Kruckenhauser et al. (2022)
			BLOS10				yes	SAMN48026539	yes	ON459784	Reier, Kruckenhauser et al. (2022)
			BLOS11				yes	SAMN48026540	yes	ON459785	Reier, Kruckenhauser et al. (2022)
			BLOS12				yes	SAMN48026541	yes	ON459786	Reier, Kruckenhauser et al. (2022)
			BLOS13				yes	SAMN48026542	yes	ON459787	Reier, Kruckenhauser et al. (2022)
			BLOS14				yes	SAMN48026543	yes	ON459788	Reier, Kruckenhauser et al. (2022)
			BLOS15				yes	SAMN48026544	yes	ON459789	Reier, Kruckenhauser et al. (2022)
			BLOS16				yes	SAMN48026545	yes	ON459790	Reier, Kruckenhauser et al. (2022)
			BLOS17				yes	SAMN48026546	yes	ON459791	Reier, Kruckenhauser et al. (2022)
			BLOS18				yes	SAMN48026547	yes	ON459792	Reier, Kruckenhauser et al. (2022)
			BLOS19				yes	SAMN48026548	yes	ON459793	Reier, Kruckenhauser et al. (2022)
			BLOS2				yes	SAMN48026549	yes	ON459794	Reier, Kruckenhauser et al. (2022)
			BLOS20				yes	SAMN48026550	yes	ON459795	Reier, Kruckenhauser et al. (2022)
			BLOS21				yes	SAMN48026551	yes	ON459796	Reier, Kruckenhauser et al. (2022)
			BLOS22				yes	SAMN48026552	yes	ON459797	Reier, Kruckenhauser et al. (2022)
			BLOS23				yes	SAMN48026553	yes	ON459798	Reier, Kruckenhauser et al. (2022)
			BLOS24				yes	SAMN48026554	yes	ON459799	Reier, Kruckenhauser et al. (2022)
			BLOS25				yes	SAMN48026555	yes	ON459800	Reier, Kruckenhauser et al. (2022)
			BLOS26				yes	SAMN48026556	yes	ON459801	Reier, Kruckenhauser et al. (2022)
			BLOS27				yes	SAMN48026557	yes	ON459802	Reier, Kruckenhauser et al. (2022)
			BLOS28				yes	SAMN48026558	yes	ON459803	Reier, Kruckenhauser et al. (2022)
			BLOS29				yes	SAMN48026559	yes	ON459804	Reier, Kruckenhauser et al. (2022)
			BLOS3				yes	SAMN48026560	yes	ON459805	Reier, Kruckenhauser et al. (2022)
			BLOS4				yes	SAMN48026561	yes	ON459806	Reier, Kruckenhauser et al. (2022)
			BLOS5				yes	SAMN48026562	yes	ON459807	Reier, Kruckenhauser et al. (2022)
			BLOS6				yes	SAMN48026563	yes	ON459808	Reier, Kruckenhauser et al. (2022)
			BLOS7				yes	SAMN48026564	yes	ON459809	Reier, Kruckenhauser et al. (2022)
			BLOS8				yes	SAMN48026565	yes	ON459810	Reier, Kruckenhauser et al. (2022)
			BLOS9				yes	SAMN48026566	yes	ON459811	Reier, Kruckenhauser et al. (2022)
		CERJ		Cereja	45.8278491	14.637292694	36		35
		36	CERJ1				yes	SAMN48026567	yes	ON459812	Reier, Kruckenhauser et al. (2022)
			CERJ10				yes	SAMN48026568	yes	ON459813	Reier, Kruckenhauser et al. (2022)
			CERJ11				yes	SAMN48026569	yes	ON459814	Reier, Kruckenhauser et al. (2022)
			CERJ12				yes	SAMN48026570	yes	ON459815	Reier, Kruckenhauser et al. (2022)
			CERJ13				yes	SAMN48026571	yes	ON459816	Reier, Kruckenhauser et al. (2022)
			CERJ14				yes	SAMN48026572	yes	ON459817	Reier, Kruckenhauser et al. (2022)
			CERJ15				yes	SAMN48026573	yes	ON459818	Reier, Kruckenhauser et al. (2022)
			CERJ16				yes	SAMN48026574	yes	ON459819	Reier, Kruckenhauser et al. (2022)
			CERJ17				yes	SAMN48026575	yes	ON459820	Reier, Kruckenhauser et al. (2022)
			CERJ18				yes	SAMN48026576	yes	ON459821	Reier, Kruckenhauser et al. (2022)
			CERJ19				yes	SAMN48026577	yes	ON459822	Reier, Kruckenhauser et al. (2022)
			CERJ2				yes	SAMN48026578	yes	ON459823	Reier, Kruckenhauser et al. (2022)
			CERJ20				yes	SAMN48026579	yes	ON459824	Reier, Kruckenhauser et al. (2022)
			CERJ21				yes	SAMN48026580	yes	ON459825	Reier, Kruckenhauser et al. (2022)
			CERJ22				yes	SAMN48026581	yes	ON459826	Reier, Kruckenhauser et al. (2022)
			CERJ23				yes	SAMN48026582	yes	ON459827	Reier, Kruckenhauser et al. (2022)
			CERJ24				yes	SAMN48026583	yes	ON459828	Reier, Kruckenhauser et al. (2022)
			CERJ25				yes	SAMN48026584	yes	ON459829	Reier, Kruckenhauser et al. (2022)
			CERJ26				yes	SAMN48026585	yes	ON459830	Reier, Kruckenhauser et al. (2022)
			CERJ27				yes	SAMN48026586	yes	ON459831	Reier, Kruckenhauser et al. (2022)
			CERJ28				yes	SAMN48026587	yes	ON459832	Reier, Kruckenhauser et al. (2022)
			CERJ29				yes	SAMN48026588			Reier, Kruckenhauser et al. (2022)
			CERJ3				yes	SAMN48026589	yes	ON459834	Reier, Kruckenhauser et al. (2022)
			CERJ30				yes	SAMN48026590	yes	ON459835	Reier, Kruckenhauser et al. (2022)
			CERJ31				yes	SAMN48026591	yes	ON459836	Reier, Kruckenhauser et al. (2022)
			CERJ32				yes	SAMN48026592	yes	ON459837	Reier, Kruckenhauser et al. (2022)
			CERJ33				yes	SAMN48026593	yes	ON459838	Reier, Kruckenhauser et al. (2022)
			CERJ34				yes	SAMN48026594	yes	ON459839	Reier, Kruckenhauser et al. (2022)
			CERJ35				yes	SAMN48026595	yes	ON459840	Reier, Kruckenhauser et al. (2022)
			CERJ36				yes	SAMN48026596	yes	ON459841	Reier, Kruckenhauser et al. (2022)
			CERJ4				yes	SAMN48026597	yes	ON459842	Reier, Kruckenhauser et al. (2022)
			CERJ5				yes	SAMN48026598	yes	ON459843	Reier, Kruckenhauser et al. (2022)
			CERJ6				yes	SAMN48026599	yes	ON459844	Reier, Kruckenhauser et al. (2022)
			CERJ7				yes	SAMN48026600	yes	ON459845	Reier, Kruckenhauser et al. (2022)
			CERJ8				yes	SAMN48026601	yes	ON459846	Reier, Kruckenhauser et al. (2022)
			CERJ9				yes	SAMN48026602	yes	ON459847	Reier, Kruckenhauser et al. (2022)
		RASC		Rašca	45.851110	14.619449	16		17
		17	RASC1				yes	SAMN48026603	yes	ON460196	Reier, Kruckenhauser et al. (2022)
			RASC10				yes	SAMN48026604	yes	ON460197	Reier, Kruckenhauser et al. (2022)
			RASC11				yes	SAMN48026605	yes	ON460198	Reier, Kruckenhauser et al. (2022)
			RASC12				yes	SAMN48026606	yes	ON460199	Reier, Kruckenhauser et al. (2022)
			RASC13				yes	SAMN48026607	yes	ON460200	Reier, Kruckenhauser et al. (2022)
			RASC14				yes	SAMN48026608	yes	ON460201	Reier, Kruckenhauser et al. (2022)
			RASC15				yes	SAMN48026609	yes	ON460202	Reier, Kruckenhauser et al. (2022)
			RASC16				yes	SAMN48026610	yes	ON460203	Reier, Kruckenhauser et al. (2022)
			RASC17				yes	SAMN48026611	yes	ON460204	Reier, Kruckenhauser et al. (2022)
			RASC2				yes	SAMN48026612	yes	ON460205	Reier, Kruckenhauser et al. (2022)
			RASC3				yes	SAMN48026613	yes	ON460206	Reier, Kruckenhauser et al. (2022)
			RASC4				yes	SAMN48026614	yes	ON460207	Reier, Kruckenhauser et al. (2022)
			RASC5				yes	SAMN48026615	yes	ON460208	Reier, Kruckenhauser et al. (2022)
			RASC6				yes	SAMN48026616	yes	ON460209	Reier, Kruckenhauser et al. (2022)
			RASC7						yes	ON460210	Reier, Kruckenhauser et al. (2022)
			RASC8				yes	SAMN48026617	yes	ON460211	Reier, Kruckenhauser et al. (2022)
			RASC9				yes	SAMN48026618	yes	ON460212	Reier, Kruckenhauser et al. (2022)
Ljubljanica (lju)
		IZIC		Izica	45.999541	14.518242	25		25
		25	ISCI1				yes	SAMN48026619	yes	ON459909	Reier, Kruckenhauser et al. (2022)
			ISCI2				yes	SAMN48026620
			ISCI3				yes	SAMN48026621	yes	ON459910	Reier, Kruckenhauser et al. (2022)
			ISCI4				yes	SAMN48026622	yes	ON459911	Reier, Kruckenhauser et al. (2022)
			ISCI5						yes	ON459912	Reier, Kruckenhauser et al. (2022)
			IZIC1				yes	SAMN48026623	yes	ON459895	Reier, Kruckenhauser et al. (2022)
			IZIC10				yes	SAMN48026624	yes	ON459896	Reier, Kruckenhauser et al. (2022)
			IZIC11				yes	SAMN48026625	yes	ON459897	Reier, Kruckenhauser et al. (2022)
			IZIC12				yes	SAMN48026626	yes	ON459898	Reier, Kruckenhauser et al. (2022)
			IZIC13				yes	SAMN48026627	yes	ON459899	Reier, Kruckenhauser et al. (2022)
			IZIC14				yes	SAMN48026628	yes	ON459900	Reier, Kruckenhauser et al. (2022)
			IZIC15				yes	SAMN48026629	yes	ON459901	Reier, Kruckenhauser et al. (2022)
			IZIC16				yes	SAMN48026630	yes	ON459902	Reier, Kruckenhauser et al. (2022)
			IZIC17				yes	SAMN48026631	yes	ON459903	Reier, Kruckenhauser et al. (2022)
			IZIC18				yes	SAMN48026632	yes	ON459904	Reier, Kruckenhauser et al. (2022)
			IZIC19				yes	SAMN48026633	yes	ON459905	Reier, Kruckenhauser et al. (2022)
			IZIC2				yes	SAMN48026634	yes	ON459906	Reier, Kruckenhauser et al. (2022)
			IZIC20				yes	SAMN48026635	yes	ON459907	Reier, Kruckenhauser et al. (2022)
			IZIC21				yes	SAMN48026636	yes	ON459908	Reier, Kruckenhauser et al. (2022)
			IZIC3				yes	SAMN48026637	yes	ON459913	Reier, Kruckenhauser et al. (2022)
			IZIC4				yes	SAMN48026638	yes	ON459914	Reier, Kruckenhauser et al. (2022)
			IZIC5				yes	SAMN48026639	yes	ON459915	Reier, Kruckenhauser et al. (2022)
			IZIC6				yes	SAMN48026640	yes	ON459916	Reier, Kruckenhauser et al. (2022)
			IZIC7				yes	SAMN48026641	yes	ON459917	Reier, Kruckenhauser et al. (2022)
			IZIC8				yes	SAMN48026642	yes	ON459918	Reier, Kruckenhauser et al. (2022)
			IZIC9				yes	SAMN48026643	yes	ON459919	Reier, Kruckenhauser et al. (2022)
		TOJN		Tojnica	45.9747667	14.314411111111111	20		19
		20	TOJN1				yes	SAMN48026644	yes	ON460219	Reier, Kruckenhauser et al. (2022)
			TOJN10				yes	SAMN48026645	yes	ON460220	Reier, Kruckenhauser et al. (2022)
			TOJN11				yes	SAMN48026646	yes	ON460221	Reier, Kruckenhauser et al. (2022)
			TOJN12				yes	SAMN48026647	yes	ON460222	Reier, Kruckenhauser et al. (2022)
			TOJN13				yes	SAMN48026648	yes	ON460223	Reier, Kruckenhauser et al. (2022)
			TOJN14				yes	SAMN48026649	yes	ON460224	Reier, Kruckenhauser et al. (2022)
			TOJN15				yes	SAMN48026650	yes	ON460225	Reier, Kruckenhauser et al. (2022)
			TOJN16				yes	SAMN48026651	yes	ON460226	Reier, Kruckenhauser et al. (2022)
			TOJN17				yes	SAMN48026652			Reier, Kruckenhauser et al. (2022)
			TOJN18				yes	SAMN48026653	yes	ON460227	Reier, Kruckenhauser et al. (2022)
			TOJN19				yes	SAMN48026654	yes	ON460228	Reier, Kruckenhauser et al. (2022)
			TOJN2				yes	SAMN48026655	yes	ON460229	Reier, Kruckenhauser et al. (2022)
			TOJN20				yes	SAMN48026656	yes	ON460230	Reier, Kruckenhauser et al. (2022)
			TOJN3				yes	SAMN48026657	yes	ON460231	Reier, Kruckenhauser et al. (2022)
			TOJN4				yes	SAMN48026658	yes	ON460232	Reier, Kruckenhauser et al. (2022)
			TOJN5				yes	SAMN48026659	yes	ON460233	Reier, Kruckenhauser et al. (2022)
			TOJN6				yes	SAMN48026660	yes	ON460234	Reier, Kruckenhauser et al. (2022)
			TOJN7				yes	SAMN48026661	yes	ON460235	Reier, Kruckenhauser et al. (2022)
			TOJN8				yes	SAMN48026662	yes	ON460236	Reier, Kruckenhauser et al. (2022)
			TOJN9				yes	SAMN48026663
Sava
		BOHI		Sava Bohinjka	46.287165	13.980734	33		16
		33	BOHI1				yes	SAMN48026664	yes	PV524048	this study
			BOHI10				yes	SAMN48026665	yes	PV524049	this study
			BOHI12				yes	SAMN48026666			this study
			BOHI13				yes	SAMN48026667	yes	PV524050	this study
			BOHI14				yes	SAMN48026668	yes	PV524051	this study
			BOHI15				yes	SAMN48026669	yes	PV524052	this study
			BOHI16				yes	SAMN48026670	yes	PV524053	this study
			BOHI17				yes	SAMN48026671	yes	PV524054	this study
			BOHI18				yes	SAMN48026672	yes	PV524055	this study
			BOHI19				yes	SAMN48026673	yes	PV524056	this study
			BOHI2				yes	SAMN48026674			this study
			BOHI21				yes	SAMN48026675	yes	PV524057	this study
			BOHI22				yes	SAMN48026676	yes	PV524058	this study
			BOHI23				yes	SAMN48026677	yes	PV524059	this study
			BOHI24				yes	SAMN48026678			this study
			BOHI25				yes	SAMN48026679			this study
			BOHI26				yes	SAMN48026680			this study
			BOHI27				yes	SAMN48026681			this study
			BOHI28				yes	SAMN48026682			this study
			BOHI29				yes	SAMN48026683			this study
			BOHI3				yes	SAMN48026684	yes	PV524060	this study
			BOHI30				yes	SAMN48026685			this study
			BOHI31				yes	SAMN48026686			this study
			BOHI32				yes	SAMN48026687			this study
			BOHI33				yes	SAMN48026688			this study
			BOHI34				yes	SAMN48026689			this study
			BOHI35				yes	SAMN48026690			this study
			BOHI37				yes	SAMN48026691			this study
			BOHI4				yes	SAMN48026692			this study
			BOHI5				yes	SAMN48026693			this study
			BOHI6				yes	SAMN48026694	yes	PV524061	this study
			BOHI7				yes	SAMN48026695	yes	PV524062	this study
			BOHI9				yes	SAMN48026696	yes	PV524063	this study
		KOKR		Kokra	46.242824	14.359504	17		11
		17	KOKR10				yes	SAMN48026697	yes	PV523337	this study
			KOKR11				yes	SAMN48026698	yes	PV523338	this study
			KOKR12				yes	SAMN48026699	yes	PV523339	this study
			KOKR13				yes	SAMN48026700	yes	PV523340	this study
			KOKR14				yes	SAMN48026701			this study
			KOKR15				yes	SAMN48026702			this study
			KOKR16				yes	SAMN48026703			this study
			KOKR17				yes	SAMN48026704			this study
			KOKR18
			KOKR19				yes	SAMN48026705			this study
			KOKR2				yes	SAMN48026706	yes	PV523341	this study
			KOKR4				yes	SAMN48026707	yes	PV523342	this study
			KOKR5				yes	SAMN48026708	yes	PV523343	this study
			KOKR6				yes	SAMN48026709	yes	PV523344	this study
			KOKR7				yes	SAMN48026710	yes	PV523345	this study
			KOKR8				yes	SAMN48026711	yes	PV523346	this study
			KOKR9				yes	SAMN48026712	yes	PV523347	this study
		SORA		Sora	46.022427	14.118858	31		21
		31	SORA3x1				yes	SAMN48026713	yes	PV523466	this study
			SORA3x10				yes	SAMN48026714	yes	PV523467	this study
			SORA3x11				yes	SAMN48026715	yes	PV523468	this study
			SORA3x12				yes	SAMN48026716	yes	PV523469	this study
			SORA3x13				yes	SAMN48026717	yes	PV523470	this study
			SORA3x14				yes	SAMN48026718	yes	PV523471	this study
			SORA3x15				yes	SAMN48026719	yes	PV523472	this study
			SORA3x16				yes	SAMN48026720			this study
			SORA3x17				yes	SAMN48026721			this study
			SORA3x18				yes	SAMN48026722	yes	PV523473	this study
			SORA3x19				yes	SAMN48026723	yes	PV523474	this study
			SORA3x2				yes	SAMN48026724			this study
			SORA3x20				yes	SAMN48026725	yes	PV523475	this study
			SORA3x21				yes	SAMN48026726			this study
			SORA3x22				yes	SAMN48026727	yes	PV523476	this study
			SORA3x23				yes	SAMN48026728	yes	PV523477	this study
			SORA3x24				yes	SAMN48026729	yes	PV523478	this study
			SORA3x25				yes	SAMN48026730	yes	PV523479	this study
			SORA3x26				yes	SAMN48026731	yes	PV523480	this study
			SORA3x27				yes	SAMN48026732			this study
			SORA3x28				yes	SAMN48026733			this study
			SORA3x29				yes	SAMN48026734	yes	PV523481	this study
			SORA3x3				yes	SAMN48026735	yes	PV523482	this study
			SORA3x30				yes	SAMN48026736	yes	PV523483	this study
			SORA3x4				yes	SAMN48026737			this study
			SORA3x5				yes	SAMN48026738			this study
			SORA3x6				yes	SAMN48026739	yes	PV523484	this study
			SORA3x7				yes	SAMN48026740	yes	PV523485	this study
			SORA3x8				yes	SAMN48026741			this study
			SORA3x9				yes	SAMN48026742	yes	PV523486	this study
			SORA4x3				yes	SAMN48026743			this study
Krka
		CRMO		Črmošnjičica	45.689440	15.093378	15		17
		19	CRMO1				yes	SAMN48026744	yes	PV523503	this study
			CRMO2				yes	SAMN48026745			this study
			CRMO3				yes	SAMN48026746	yes	PV523504	this study
			CRMO4				yes	SAMN48026747	yes	PV523505	this study
			CRMO5				yes	SAMN48026748	yes	PV523506	this study
			CRMO6				yes	SAMN48026749	yes	PV523507	this study
			CRMO7				yes	SAMN48026750	yes	PV523508	this study
			CRMO8						yes	PV523509	this study
			CRMO9				yes	SAMN48026751	yes	PV523510	this study
			CRMO10				yes	SAMN48026752			this study
			CRMO11						yes	PV523511	this study
			CRMO12				yes	SAMN48026753	yes	PV523512	this study
			CRMO13						yes	PV523513	this study
			CRMO14				yes	SAMN48026754	yes	PV523514	this study
			CRMO15						yes	PV523515	this study
			CRMO16				yes	SAMN48026755	yes	PV523516	this study
			CRMO17				yes	SAMN48026756	yes	PV523517	this study
			CRMO18				yes	SAMN48026757	yes	PV523518	this study
			CRMO19				yes	SAMN48026758	yes	PV523519	this study
		KRKA		Krka	45.8621833	14.829533333333334	32		32
		32	KRKA1				yes	SAMN48026759	yes	ON459949	Reier, Kruckenhauser et al. (2022)
			KRKA10				yes	SAMN48026760	yes	ON459950	Reier, Kruckenhauser et al. (2022)
			KRKA11				yes	SAMN48026761	yes	ON459951	Reier, Kruckenhauser et al. (2022)
			KRKA12				yes	SAMN48026762	yes	ON459952	Reier, Kruckenhauser et al. (2022)
			KRKA13				yes	SAMN48026763	yes	ON459953	Reier, Kruckenhauser et al. (2022)
			KRKA15				yes	SAMN48026764	yes	ON459955	Reier, Kruckenhauser et al. (2022)
			KRKA16				yes	SAMN48026765	yes	ON459956	Reier, Kruckenhauser et al. (2022)
			KRKA17				yes	SAMN48026766	yes	ON459957	Reier, Kruckenhauser et al. (2022)
			KRKA18				yes	SAMN48026767	yes	ON459958	Reier, Kruckenhauser et al. (2022)
			KRKA19				yes	SAMN48026768	yes	ON459959	Reier, Kruckenhauser et al. (2022)
			KRKA2				yes	SAMN48026769	yes	ON459960	Reier, Kruckenhauser et al. (2022)
			KRKA20				yes	SAMN48026770	yes	ON459961	Reier, Kruckenhauser et al. (2022)
			KRKA21				yes	SAMN48026771	yes	ON459962	Reier, Kruckenhauser et al. (2022)
			KRKA22				yes	SAMN48026772	yes	ON459963	Reier, Kruckenhauser et al. (2022)
			KRKA23				yes	SAMN48026773	yes	ON459964	Reier, Kruckenhauser et al. (2022)
			KRKA24				yes	SAMN48026774	yes	ON459965	Reier, Kruckenhauser et al. (2022)
			KRKA25				yes	SAMN48026775	yes	ON459966	Reier, Kruckenhauser et al. (2022)
			KRKA26				yes	SAMN48026776	yes	ON459967	Reier, Kruckenhauser et al. (2022)
			KRKA27				yes	SAMN48026777	yes	ON459968	Reier, Kruckenhauser et al. (2022)
			KRKA28				yes	SAMN48026778	yes	ON459969	Reier, Kruckenhauser et al. (2022)
			KRKA29				yes	SAMN48026779	yes	ON459970	Reier, Kruckenhauser et al. (2022)
			KRKA3				yes	SAMN48026780	yes	ON459971	Reier, Kruckenhauser et al. (2022)
			KRKA30				yes	SAMN48026781	yes	ON459972	Reier, Kruckenhauser et al. (2022)
			KRKA31				yes	SAMN48026782	yes	ON459973	Reier, Kruckenhauser et al. (2022)
			KRKA32				yes	SAMN48026783	yes	ON459974	Reier, Kruckenhauser et al. (2022)
			KRKA33				yes	SAMN48026784	yes	ON459975	Reier, Kruckenhauser et al. (2022)
			KRKA4				yes	SAMN48026785	yes	ON459976	Reier, Kruckenhauser et al. (2022)
			KRKA5				yes	SAMN48026786	yes	ON459977	Reier, Kruckenhauser et al. (2022)
			KRKA6				yes	SAMN48026787	yes	ON459978	Reier, Kruckenhauser et al. (2022)
			KRKA7				yes	SAMN48026788	yes	ON459979	Reier, Kruckenhauser et al. (2022)
			KRKA8				yes	SAMN48026789	yes	ON459980	Reier, Kruckenhauser et al. (2022)
			KRKA9				yes	SAMN48026790	yes	ON459981	Reier, Kruckenhauser et al. (2022)
		RADU		Radulja	45.8871932	15.2114323	37		24
		40	RADU1				yes	SAMN48026791			this study
			RADU10				yes	SAMN48026792	yes	PV523392	this study
			RADU11				yes	SAMN48026793			this study
			RADU12				yes	SAMN48026794			this study
			RADU13				yes	SAMN48026795			this study
			RADU14				yes	SAMN48026796	yes	PV523393	this study
			RADU15				yes	SAMN48026797			this study
			RADU16				yes	SAMN48026798			this study
			RADU17				yes	SAMN48026799	yes	PV523394	this study
			RADU18				yes	SAMN48026800			this study
			RADU19				yes	SAMN48026801	yes	PV523395	this study
			RADU2				yes	SAMN48026802	yes	PV523396	this study
			RADU21				yes	SAMN48026803	yes	PV523397	this study
			RADU22				yes	SAMN48026804	yes	PV523398	this study
			RADU23				yes	SAMN48026805			this study
			RADU24						yes	PV523399	this study
			RADU25				yes	SAMN48026806			this study
			RADU26				yes	SAMN48026807	yes	PV523400	this study
			RADU27				yes	SAMN48026808	yes	PV523401	this study
			RADU29				yes	SAMN48026809	yes	PV523402	this study
			RADU3				yes	SAMN48026810	yes	PV523403	this study
			RADU30				yes	SAMN48026811			this study
			RADU31						yes	PV523404	this study
			RADU32						yes	PV523405	this study
			RADU33				yes	SAMN48026812			this study
			RADU34						yes	PV523406	this study
			RADU35				yes	SAMN48026813	yes	PV523407	this study
			RADU36				yes	SAMN48026814	yes	PV523408	this study
			RADU37				yes	SAMN48026815			this study
			RADU38				yes	SAMN48026816			this study
			RADU39				yes	SAMN48026817	yes	PV523409	this study
			RADU4				yes	SAMN48026818			this study
			RADU40				yes	SAMN48026819	yes	PV523410	this study
			RADU41				yes	SAMN48026820	yes	PV523411	this study
			RADU42				yes	SAMN48026821			this study
			RADU43				yes	SAMN48026822	yes	PV523412	this study
			RADU5				yes	SAMN48026823			this study
			RADU6				yes	SAMN48026824			this study
			RADU7				yes	SAMN48026825	yes	PV523413	this study
			RADU8				yes	SAMN48026826	yes	PV523414	this study
			RADU9				yes	SAMN48026827	yes	PV523415	this study
10
	Outgroup
			DON1	Donrath - Heppenberg (Germany)	50.860949	7.229118	yes	SAMN48026828
			MOEL2	Moelingen (Belgium)	50.7542	5.71913	yes	SAMN48026829
